# Supplementary material for: Burden of Disease (BoD) Assessment to Estimate Risk Factors Impact in a Real Nanomanufacturing Scenario
Source: Nanomaterials (Basel). 2022 Nov 21;12(22):4089. doi: 10.3390/nano12224089 (PMC9696424; doi:10.3390/nano12224089)
Supplement: Supplementary file 1 [file nanomaterials-12-04089-s001.zip]

Archive with 3 entries (2 files):
- nanomaterials-1987874-supplementary/
- nanomaterials-1987874-supplementary/nanomaterials-1987874-supplementary 11.20 for conversion part 1.pdf
- nanomaterials-1987874-supplementary/nanomaterials-1987874-supplementary 11.20 for conversion part 2.pdf
